# Supplementary material for: Studies of New Iridium Catalysts Supported on Modified Silicalite-1—Their Structure and Hydrogenating Properties
Source: Materials (Basel). 2021 Aug 9;14(16):4465. doi: 10.3390/ma14164465 (PMC8398754; doi:10.3390/ma14164465)
Supplement: Supplementary file 1 [file materials-14-04465-s001.zip]

Archive with 1 entries (1 files):
- materials-1280845-supplementary.pdf
